# Supplementary material for: Machine Learning Approaches Identify Genes Containing Spatial Information From Single-Cell Transcriptomics Data
Source: Front Genet. 2021 Feb 1;11:612840. doi: 10.3389/fgene.2020.612840 (PMC7902049; doi:10.3389/fgene.2020.612840)
Supplement: Supplementary file 2 [file Table_1.xlsx]

## Sheet: Supplementary_Table_S1
	Subchallenge #1	Subchallenge #2	Subchallenge #3
s1	0.743	0.579	0.676
s2	0.12	0.023	0.954
s3	0.045	0.456	0.005
Supplementary Table S1. t.test analysis comparing Lasso.TopX versus NeuralNets performance on the outer cross validation folds of Figure 2.
Statistically significant differences (in red) are: subchallenge #1 s3, subchallenge #2 s2 and subchallenge #3 s3.
